# Supplementary material for: Recording of Chronic Diseases and Adverse Obstetric Outcomes during Hospitalizations for a Delivery in the National Swiss Hospital Medical Statistics Dataset between 2012 and 2018: An Observational Cross-Sectional Study
Source: Int J Environ Res Public Health. 2022 Jun 28;19(13):7922. doi: 10.3390/ijerph19137922 (PMC9265755; doi:10.3390/ijerph19137922)
Supplement: Supplementary file 1 [file ijerph-19-07922-s001.zip]

Archive with 1 entries (1 files):
- ijerph-1756292-supplementary.pdf
